# Supplementary material for: Synthesis of ZnO Nanoparticles by Bacillus subtilis for Efficient Photocatalytic Degradation of Cyanide
Source: Nanomaterials (Basel). 2025 Mar 26;15(7):501. doi: 10.3390/nano15070501 (PMC11990931; doi:10.3390/nano15070501)
Supplement: Supplementary file 1 [file nanomaterials-15-00501-s001.zip]

Archive with 1 entries (1 files):
- nanomaterials-3485790-supplementary.pdf
